# Supplementary material for: Regular Physical Exercise Modulates Iron Homeostasis in the 5xFAD Mouse Model of Alzheimer’s Disease
Source: Int J Mol Sci. 2021 Aug 13;22(16):8715. doi: 10.3390/ijms22168715 (PMC8395833; doi:10.3390/ijms22168715)
Supplement: Supplementary file 1 [file ijms-22-08715-s001.zip]

Archive with 1 entries (1 files):
- ijms-1300941-supplementary.pdf
